# Supplementary material for: Translation of a community palliative care intervention: Experience from West Bengal, India
Source: Wellcome Open Res. 2018 May 31;3:66. [Version 1] doi: 10.12688/wellcomeopenres.14599.1 (PMC6069742; doi:10.12688/wellcomeopenres.14599.1)
Supplement: Supplementary file 1 [file wellcomeopenres-3-15895-s0000.tgz]

Archive with 1 entries (1 files):
- 75984ac2-db21-4611-a6e3-94ccb212ea15.docx
